# Supplementary material for: Characterization of Glioblastoma Cells Response to Regorafenib
Source: Cancers (Basel). 2022 Dec 15;14(24):6193. doi: 10.3390/cancers14246193 (PMC9777191; doi:10.3390/cancers14246193)
Supplement: Supplementary file 1 [file cancers-14-06193-s001.zip]

Archive with 3 entries (2 files):
- cancers-2071996-supplementary/
- cancers-2071996-supplementary/cancers-1653536-supplementary video S1.zip
- cancers-2071996-supplementary/cancers-2071996 supplementary figure.pdf
